# Supplementary material for: catRAPID signature: identification of ribonucleoproteins and RNA-binding regions
Source: Bioinformatics. 2015 Oct 31;32(5):773–5. doi: 10.1093/bioinformatics/btv629 (PMC4795616; doi:10.1093/bioinformatics/btv629)
Supplement: Supplementary Data [file btv629_supplementary_data.zip]

Archive with 1 entries (1 files):
- btv629-Livi_supplementaryReviewded.pdf
